# Supplementary material for: Addition of Spirulina to Craft Beer: Evaluation of the Effects on Volatile Flavor Profile and Cytoprotective Properties
Source: Antioxidants (Basel). 2023 Apr 28;12(5):1021. doi: 10.3390/antiox12051021 (PMC10215288; doi:10.3390/antiox12051021)
Supplement: Supplementary file 1 [file antioxidants-12-01021-s001.zip]

Archive with 1 entries (1 files):
- antioxidants-2354782-supplementary.pdf
